# Supplementary material for: Integrative study reveals the prognostic and immunotherapeutic value of CD274 and PDCD1LG2 in pan-cancer
Source: Front Genet. 2022 Oct 6;13:990301. doi: 10.3389/fgene.2022.990301 (PMC9582533; doi:10.3389/fgene.2022.990301)
Supplement: Supplementary file 1 [file Table2.xlsx]

## Sheet: CD274
Supplementary Table 2: Correlations between CD274 and PDCD1LG2 expression and 7 subtypes of T cells using CIBERSORT
Cancer	Infiltrates	Rho	P-value
ACC	T cell CD4+ memory activated	0.213	0.071
ACC	T cell CD8+	0.165	0.164
ACC	T cell regulatory (Tregs)	0.122	0.303
ACC	T cell gamma delta	0.067	0.572
ACC	T cell follicular helper	-0.054	0.648
ACC	T cell CD4+ naive	-0.04	0.736
ACC	T cell CD4+ memory resting	0.033	0.785
BLCA	T cell CD4+ memory activated	0.473	< 0.001
BLCA	T cell CD4+ naive	-0.373	< 0.001
BLCA	T cell CD8+	0.219	< 0.001
BLCA	T cell regulatory (Tregs)	-0.201	< 0.001
BLCA	T cell gamma delta	0.066	0.207
BLCA	T cell CD4+ memory resting	-0.027	0.608
BLCA	T cell follicular helper	-0.002	0.965
BRCA	T cell CD4+ memory activated	0.374	< 0.001
BRCA	T cell CD4+ memory resting	0.204	< 0.001
BRCA	T cell CD8+	0.147	< 0.001
BRCA	T cell gamma delta	0.162	< 0.001
BRCA	T cell CD4+ naive	-0.06	0.057
BRCA	T cell regulatory (Tregs)	0.031	0.329
BRCA	T cell follicular helper	0.006	0.847
BRCA-Basal	T cell CD4+ memory activated	0.357	< 0.001
BRCA-Basal	T cell regulatory (Tregs)	-0.233	0.002
BRCA-Basal	T cell gamma delta	0.172	0.024
BRCA-Basal	T cell CD4+ memory resting	0.118	0.12
BRCA-Basal	T cell CD8+	0.1	0.187
BRCA-Basal	T cell CD4+ naive	-0.085	0.267
BRCA-Basal	T cell follicular helper	0.019	0.803
BRCA-Her2	T cell CD4+ memory activated	0.334	0.004
BRCA-Her2	T cell CD4+ memory resting	0.255	0.03
BRCA-Her2	T cell CD8+	0.184	0.122
BRCA-Her2	T cell gamma delta	0.159	0.183
BRCA-Her2	T cell follicular helper	-0.093	0.439
BRCA-Her2	T cell regulatory (Tregs)	-0.012	0.921
BRCA-Her2	T cell CD4+ naive	NA	NA
BRCA-LumA	T cell CD4+ memory activated	0.246	< 0.001
BRCA-LumA	T cell CD4+ memory resting	0.316	< 0.001
BRCA-LumA	T cell gamma delta	0.156	< 0.001
BRCA-LumA	T cell CD8+	0.151	0.001
BRCA-LumA	T cell follicular helper	-0.1	0.023
BRCA-LumA	T cell regulatory (Tregs)	0.078	0.075
BRCA-LumA	T cell CD4+ naive	-0.06	0.173
BRCA-LumB	T cell CD4+ memory activated	0.363	< 0.001
BRCA-LumB	T cell gamma delta	0.197	0.006
BRCA-LumB	T cell CD4+ memory resting	0.178	0.013
BRCA-LumB	T cell CD8+	0.11	0.13
BRCA-LumB	T cell regulatory (Tregs)	-0.089	0.219
BRCA-LumB	T cell CD4+ naive	-0.069	0.343
BRCA-LumB	T cell follicular helper	0.06	0.408
CESC	T cell CD4+ memory activated	0.311	< 0.001
CESC	T cell CD4+ memory resting	-0.341	< 0.001
CESC	T cell CD8+	0.241	< 0.001
CESC	T cell CD4+ naive	-0.151	0.012
CESC	T cell follicular helper	0.092	0.125
CESC	T cell gamma delta	0.09	0.134
CESC	T cell regulatory (Tregs)	-0.062	0.306
CHOL	T cell CD8+	0.345	0.042
CHOL	T cell follicular helper	0.211	0.223
CHOL	T cell regulatory (Tregs)	0.201	0.246
CHOL	T cell gamma delta	0.2	0.25
CHOL	T cell CD4+ naive	-0.188	0.28
CHOL	T cell CD4+ memory activated	0.161	0.357
CHOL	T cell CD4+ memory resting	0.051	0.773
COAD	T cell regulatory (Tregs)	-0.21	< 0.001
COAD	T cell CD4+ memory resting	-0.194	0.001
COAD	T cell CD4+ memory activated	0.112	0.064
COAD	T cell gamma delta	0.095	0.115
COAD	T cell CD4+ naive	-0.086	0.153
COAD	T cell CD8+	0.071	0.243
COAD	T cell follicular helper	-0.035	0.56
DLBC	T cell CD4+ memory activated	0.657	< 0.001
DLBC	T cell regulatory (Tregs)	-0.455	0.003
DLBC	T cell follicular helper	-0.373	0.016
DLBC	T cell CD8+	0.215	0.177
DLBC	T cell gamma delta	0.199	0.212
DLBC	T cell CD4+ naive	-0.131	0.413
DLBC	T cell CD4+ memory resting	0.018	0.912
ESCA	T cell regulatory (Tregs)	-0.317	< 0.001
ESCA	T cell CD4+ memory activated	0.249	0.001
ESCA	T cell follicular helper	-0.168	0.024
ESCA	T cell CD4+ memory resting	-0.164	0.028
ESCA	T cell CD8+	0.063	0.398
ESCA	T cell CD4+ naive	0.06	0.425
ESCA	T cell gamma delta	0.022	0.772
GBM	T cell CD4+ memory resting	0.226	0.008
GBM	T cell follicular helper	-0.213	0.012
GBM	T cell CD8+	-0.087	0.311
GBM	T cell regulatory (Tregs)	0.068	0.431
GBM	T cell CD4+ memory activated	0.059	0.492
GBM	T cell CD4+ naive	-0.04	0.64
GBM	T cell gamma delta	-0.022	0.797
HNSC	T cell CD4+ memory activated	0.217	< 0.001
HNSC	T cell CD4+ memory resting	0.233	< 0.001
HNSC	T cell CD8+	0.157	< 0.001
HNSC	T cell follicular helper	-0.205	< 0.001
HNSC	T cell regulatory (Tregs)	-0.094	0.037
HNSC	T cell CD4+ naive	-0.082	0.069
HNSC	T cell gamma delta	0.068	0.134
HNSC-HPV-	T cell CD4+ memory activated	0.22	< 0.001
HNSC-HPV-	T cell CD4+ memory resting	0.248	< 0.001
HNSC-HPV-	T cell CD8+	0.176	< 0.001
HNSC-HPV-	T cell follicular helper	-0.2	< 0.001
HNSC-HPV-	T cell regulatory (Tregs)	-0.104	0.037
HNSC-HPV-	T cell gamma delta	0.097	0.052
HNSC-HPV-	T cell CD4+ naive	-0.071	0.158
HNSC-HPV+	T cell follicular helper	-0.276	0.009
HNSC-HPV+	T cell CD4+ naive	-0.187	0.079
HNSC-HPV+	T cell CD4+ memory resting	0.185	0.082
HNSC-HPV+	T cell CD4+ memory activated	0.177	0.096
HNSC-HPV+	T cell gamma delta	-0.088	0.413
HNSC-HPV+	T cell CD8+	0.075	0.482
HNSC-HPV+	T cell regulatory (Tregs)	-0.042	0.695
KICH	T cell CD8+	0.243	0.051
KICH	T cell follicular helper	-0.185	0.141
KICH	T cell CD4+ naive	-0.183	0.145
KICH	T cell gamma delta	0.121	0.338
KICH	T cell regulatory (Tregs)	0.085	0.499
KICH	T cell CD4+ memory resting	0.057	0.651
KICH	T cell CD4+ memory activated	NA	NA
KIRC	T cell CD4+ memory activated	0.162	< 0.001
KIRC	T cell gamma delta	0.242	< 0.001
KIRC	T cell CD8+	0.139	0.003
KIRC	T cell regulatory (Tregs)	-0.09	0.053
KIRC	T cell CD4+ memory resting	-0.085	0.067
KIRC	T cell CD4+ naive	-0.044	0.344
KIRC	T cell follicular helper	-0.009	0.839
KIRP	T cell CD4+ memory resting	-0.252	< 0.001
KIRP	T cell CD8+	0.212	0.001
KIRP	T cell gamma delta	0.195	0.002
KIRP	T cell CD4+ memory activated	0.13	0.036
KIRP	T cell regulatory (Tregs)	0.024	0.698
KIRP	T cell follicular helper	0.016	0.801
KIRP	T cell CD4+ naive	NA	NA
LGG	T cell CD4+ memory resting	0.416	< 0.001
LGG	T cell CD4+ naive	-0.28	< 0.001
LGG	T cell follicular helper	-0.429	< 0.001
LGG	T cell regulatory (Tregs)	0.2	< 0.001
LGG	T cell CD4+ memory activated	0.068	0.139
LGG	T cell gamma delta	0.066	0.15
LGG	T cell CD8+	-0.043	0.352
LIHC	T cell CD8+	0.178	0.001
LIHC	T cell gamma delta	0.184	0.001
LIHC	T cell CD4+ naive	-0.155	0.004
LIHC	T cell follicular helper	0.097	0.073
LIHC	T cell regulatory (Tregs)	-0.081	0.134
LIHC	T cell CD4+ memory activated	0.054	0.321
LIHC	T cell CD4+ memory resting	-0.028	0.608
LUAD	T cell CD4+ memory activated	0.295	< 0.001
LUAD	T cell follicular helper	-0.222	< 0.001
LUAD	T cell regulatory (Tregs)	-0.144	0.001
LUAD	T cell CD8+	0.118	0.009
LUAD	T cell gamma delta	0.09	0.047
LUAD	T cell CD4+ naive	-0.07	0.12
LUAD	T cell CD4+ memory resting	0.038	0.397
LUSC	T cell CD4+ memory activated	0.358	< 0.001
LUSC	T cell CD4+ memory resting	0.215	< 0.001
LUSC	T cell CD8+	0.255	< 0.001
LUSC	T cell follicular helper	-0.285	< 0.001
LUSC	T cell gamma delta	0.186	< 0.001
LUSC	T cell CD4+ naive	-0.082	0.075
LUSC	T cell regulatory (Tregs)	-0.01	0.824
MESO	T cell gamma delta	0.317	0.003
MESO	T cell CD4+ memory resting	-0.276	0.011
MESO	T cell CD8+	0.253	0.019
MESO	T cell CD4+ memory activated	0.174	0.111
MESO	T cell follicular helper	0.038	0.727
MESO	T cell regulatory (Tregs)	0.033	0.763
MESO	T cell CD4+ naive	NA	NA
OV	T cell CD4+ memory activated	0.236	< 0.001
OV	T cell CD8+	0.282	< 0.001
OV	T cell regulatory (Tregs)	0.161	0.011
OV	T cell CD4+ naive	-0.123	0.052
OV	T cell CD4+ memory resting	-0.079	0.214
OV	T cell gamma delta	0.053	0.406
OV	T cell follicular helper	0.025	0.699
PAAD	T cell CD4+ memory activated	0.305	< 0.001
PAAD	T cell regulatory (Tregs)	-0.123	0.109
PAAD	T cell gamma delta	0.12	0.117
PAAD	T cell CD4+ naive	0.107	0.163
PAAD	T cell CD4+ memory resting	-0.107	0.165
PAAD	T cell CD8+	0.087	0.259
PAAD	T cell follicular helper	-0.078	0.309
PCPG	T cell regulatory (Tregs)	0.174	0.025
PCPG	T cell CD4+ memory resting	0.168	0.03
PCPG	T cell follicular helper	-0.065	0.4
PCPG	T cell CD8+	0.06	0.441
PCPG	T cell CD4+ memory activated	0.048	0.538
PCPG	T cell gamma delta	0.03	0.702
PCPG	T cell CD4+ naive	-0.03	0.704
PRAD	T cell CD4+ memory resting	0.267	< 0.001
PRAD	T cell follicular helper	-0.165	0.001
PRAD	T cell gamma delta	0.112	0.022
PRAD	T cell regulatory (Tregs)	0.1	0.042
PRAD	T cell CD8+	-0.069	0.161
PRAD	T cell CD4+ memory activated	0.036	0.459
PRAD	T cell CD4+ naive	NA	NA
READ	T cell CD4+ memory resting	-0.304	0.004
READ	T cell regulatory (Tregs)	-0.174	0.102
READ	T cell CD4+ memory activated	0.14	0.189
READ	T cell CD4+ naive	-0.137	0.199
READ	T cell gamma delta	-0.052	0.626
READ	T cell follicular helper	0.017	0.875
READ	T cell CD8+	0.011	0.916
SARC	T cell CD8+	0.318	< 0.001
SARC	T cell gamma delta	0.315	< 0.001
SARC	T cell regulatory (Tregs)	0.149	0.02
SARC	T cell CD4+ memory activated	0.119	0.064
SARC	T cell follicular helper	0.104	0.106
SARC	T cell CD4+ naive	-0.06	0.35
SARC	T cell CD4+ memory resting	-0.024	0.714
SKCM	T cell CD4+ memory activated	0.347	< 0.001
SKCM	T cell CD8+	0.339	< 0.001
SKCM	T cell gamma delta	0.261	< 0.001
SKCM	T cell regulatory (Tregs)	-0.114	0.014
SKCM	T cell CD4+ naive	-0.108	0.021
SKCM	T cell CD4+ memory resting	0.076	0.106
SKCM	T cell follicular helper	-0.036	0.446
SKCM-Metastasis	T cell CD4+ memory activated	0.391	< 0.001
SKCM-Metastasis	T cell CD8+	0.391	< 0.001
SKCM-Metastasis	T cell gamma delta	0.23	< 0.001
SKCM-Metastasis	T cell regulatory (Tregs)	-0.164	0.002
SKCM-Metastasis	T cell CD4+ naive	-0.114	0.033
SKCM-Metastasis	T cell follicular helper	0.027	0.615
SKCM-Metastasis	T cell CD4+ memory resting	0.012	0.825
SKCM-Primary	T cell CD4+ memory resting	0.232	0.019
SKCM-Primary	T cell CD8+	0.181	0.068
SKCM-Primary	T cell gamma delta	0.179	0.073
SKCM-Primary	T cell CD4+ memory activated	0.158	0.113
SKCM-Primary	T cell CD4+ naive	-0.095	0.343
SKCM-Primary	T cell regulatory (Tregs)	-0.062	0.537
SKCM-Primary	T cell follicular helper	-0.018	0.857
STAD	T cell CD4+ memory activated	0.332	< 0.001
STAD	T cell CD4+ memory resting	-0.237	< 0.001
STAD	T cell CD8+	0.18	< 0.001
STAD	T cell regulatory (Tregs)	-0.24	< 0.001
STAD	T cell gamma delta	0.173	0.001
STAD	T cell follicular helper	-0.092	0.074
STAD	T cell CD4+ naive	0.049	0.338
TGCT	T cell CD4+ memory resting	0.336	< 0.001
TGCT	T cell follicular helper	-0.344	< 0.001
TGCT	T cell CD4+ naive	-0.154	0.063
TGCT	T cell regulatory (Tregs)	0.147	0.076
TGCT	T cell CD4+ memory activated	0.135	0.103
TGCT	T cell CD8+	-0.08	0.335
TGCT	T cell gamma delta	0.004	0.964
THCA	T cell CD4+ memory resting	0.368	< 0.001
THCA	T cell CD4+ naive	-0.192	< 0.001
THCA	T cell gamma delta	0.236	< 0.001
THCA	T cell regulatory (Tregs)	0.34	< 0.001
THCA	T cell CD4+ memory activated	0.149	0.001
THCA	T cell CD8+	0.1	0.027
THCA	T cell follicular helper	0.041	0.37
THYM	T cell CD4+ naive	-0.228	0.014
THYM	T cell gamma delta	0.131	0.163
THYM	T cell follicular helper	-0.115	0.223
THYM	T cell regulatory (Tregs)	-0.108	0.251
THYM	T cell CD8+	0.075	0.424
THYM	T cell CD4+ memory activated	0.064	0.494
THYM	T cell CD4+ memory resting	-0.04	0.671
UCEC	T cell CD4+ memory activated	0.335	0.001
UCEC	T cell gamma delta	0.311	0.003
UCEC	T cell CD8+	0.249	0.019
UCEC	T cell CD4+ memory resting	-0.128	0.235
UCEC	T cell CD4+ naive	0.105	0.33
UCEC	T cell regulatory (Tregs)	-0.08	0.461
UCEC	T cell follicular helper	0.062	0.566
UCS	T cell CD4+ memory activated	0.176	0.208
UCS	T cell CD4+ memory resting	0.173	0.215
UCS	T cell follicular helper	-0.139	0.322
UCS	T cell gamma delta	0.073	0.604
UCS	T cell CD8+	0.069	0.622
UCS	T cell CD4+ naive	0.03	0.829
UCS	T cell regulatory (Tregs)	-0.018	0.901
UVM	T cell CD4+ naive	-0.394	< 0.001
UVM	T cell CD8+	0.383	0.001
UVM	T cell gamma delta	0.271	0.017
UVM	T cell regulatory (Tregs)	0.227	0.048
UVM	T cell follicular helper	0.191	0.096
UVM	T cell CD4+ memory activated	0.182	0.113
UVM	T cell CD4+ memory resting	0.082	0.48

## Sheet: PDCD1LG2
Cancer	infiltrates	rho	Pvalue
ACC	T cell CD4+ memory activated	0.156	0.189
ACC	T cell CD8+	0.153	0.197
ACC	T cell follicular helper	-0.125	0.292
ACC	T cell CD4+ memory resting	0.064	0.59
ACC	T cell gamma delta	-0.045	0.708
ACC	T cell CD4+ naive	-0.022	0.85
ACC	T cell regulatory (Tregs)	0.008	0.947
BLCA	T cell CD4+ memory activated	0.476	< 0.001
BLCA	T cell CD4+ naive	-0.246	< 0.001
BLCA	T cell CD8+	0.231	< 0.001
BLCA	T cell regulatory (Tregs)	-0.208	< 0.001
BLCA	T cell CD4+ memory resting	-0.092	0.079
BLCA	T cell follicular helper	0.086	0.1
BLCA	T cell gamma delta	0.001	0.988
BRCA	T cell CD4+ memory activated	0.342	< 0.001
BRCA	T cell CD4+ memory resting	0.212	< 0.001
BRCA	T cell CD8+	0.109	0.001
BRCA	T cell gamma delta	0.069	0.03
BRCA	T cell CD4+ naive	-0.057	0.071
BRCA	T cell regulatory (Tregs)	-0.016	0.618
BRCA	T cell follicular helper	0.014	0.67
BRCA-Basal	T cell CD4+ memory activated	0.422	< 0.001
BRCA-Basal	T cell regulatory (Tregs)	-0.198	0.009
BRCA-Basal	T cell CD8+	0.161	0.034
BRCA-Basal	T cell follicular helper	0.15	0.049
BRCA-Basal	T cell CD4+ memory resting	0.138	0.069
BRCA-Basal	T cell CD4+ naive	-0.072	0.346
BRCA-Basal	T cell gamma delta	0.033	0.67
BRCA-Her2	T cell CD4+ memory activated	0.401	< 0.001
BRCA-Her2	T cell CD4+ memory resting	0.265	0.024
BRCA-Her2	T cell CD8+	0.212	0.073
BRCA-Her2	T cell follicular helper	-0.15	0.207
BRCA-Her2	T cell regulatory (Tregs)	-0.132	0.267
BRCA-Her2	T cell gamma delta	-0.029	0.806
BRCA-Her2	T cell CD4+ naive	NA	NA
BRCA-LumA	T cell CD4+ memory activated	0.206	< 0.001
BRCA-LumA	T cell CD4+ memory resting	0.315	< 0.001
BRCA-LumA	T cell follicular helper	-0.099	0.024
BRCA-LumA	T cell gamma delta	0.074	0.094
BRCA-LumA	T cell CD8+	0.059	0.184
BRCA-LumA	T cell CD4+ naive	-0.05	0.256
BRCA-LumA	T cell regulatory (Tregs)	-0.016	0.717
BRCA-LumB	T cell CD4+ memory activated	0.291	< 0.001
BRCA-LumB	T cell follicular helper	0.168	0.02
BRCA-LumB	T cell CD4+ memory resting	0.113	0.12
BRCA-LumB	T cell CD8+	0.109	0.131
BRCA-LumB	T cell CD4+ naive	-0.094	0.196
BRCA-LumB	T cell gamma delta	0.079	0.275
BRCA-LumB	T cell regulatory (Tregs)	-0.03	0.675
CESC	T cell CD4+ memory activated	0.284	< 0.001
CESC	T cell CD4+ memory resting	-0.257	< 0.001
CESC	T cell CD8+	0.216	< 0.001
CESC	T cell follicular helper	0.179	0.003
CESC	T cell CD4+ naive	-0.148	0.014
CESC	T cell regulatory (Tregs)	-0.117	0.051
CESC	T cell gamma delta	0.031	0.61
CHOL	T cell CD4+ naive	-0.319	0.061
CHOL	T cell CD4+ memory activated	0.199	0.252
CHOL	T cell regulatory (Tregs)	0.088	0.614
CHOL	T cell CD4+ memory resting	0.086	0.625
CHOL	T cell CD8+	0.025	0.888
CHOL	T cell gamma delta	-0.024	0.892
CHOL	T cell follicular helper	0.002	0.991
COAD	T cell CD4+ memory activated	0.229	< 0.001
COAD	T cell CD8+	0.221	< 0.001
COAD	T cell regulatory (Tregs)	-0.213	< 0.001
COAD	T cell CD4+ memory resting	-0.163	0.007
COAD	T cell follicular helper	0.14	0.02
COAD	T cell CD4+ naive	-0.103	0.089
COAD	T cell gamma delta	0.096	0.112
DLBC	T cell CD4+ memory activated	0.599	< 0.001
DLBC	T cell regulatory (Tregs)	-0.506	0.001
DLBC	T cell follicular helper	-0.433	0.005
DLBC	T cell CD8+	0.187	0.243
DLBC	T cell CD4+ memory resting	0.09	0.578
DLBC	T cell CD4+ naive	-0.034	0.832
DLBC	T cell gamma delta	-0.02	0.899
ESCA	T cell CD4+ memory activated	0.28	< 0.001
ESCA	T cell regulatory (Tregs)	-0.19	0.011
ESCA	T cell CD8+	0.158	0.035
ESCA	T cell CD4+ memory resting	-0.112	0.133
ESCA	T cell gamma delta	0.079	0.29
ESCA	T cell CD4+ naive	0.049	0.513
ESCA	T cell follicular helper	0.011	0.885
GBM	T cell CD4+ memory resting	0.298	< 0.001
GBM	T cell regulatory (Tregs)	0.269	0.001
GBM	T cell follicular helper	-0.214	0.012
GBM	T cell CD8+	-0.182	0.033
GBM	T cell CD4+ memory activated	0.065	0.449
GBM	T cell CD4+ naive	-0.044	0.609
GBM	T cell gamma delta	-0.029	0.738
HNSC	T cell CD4+ memory activated	0.225	< 0.001
HNSC	T cell CD4+ memory resting	0.226	< 0.001
HNSC	T cell CD8+	0.271	< 0.001
HNSC	T cell CD4+ naive	-0.14	0.002
HNSC	T cell regulatory (Tregs)	-0.06	0.185
HNSC	T cell gamma delta	-0.018	0.684
HNSC	T cell follicular helper	-0.013	0.772
HNSC-HPV-	T cell CD4+ memory activated	0.233	< 0.001
HNSC-HPV-	T cell CD4+ memory resting	0.219	< 0.001
HNSC-HPV-	T cell CD8+	0.263	< 0.001
HNSC-HPV-	T cell CD4+ naive	-0.107	0.032
HNSC-HPV-	T cell regulatory (Tregs)	-0.087	0.082
HNSC-HPV-	T cell follicular helper	-0.036	0.477
HNSC-HPV-	T cell gamma delta	0.006	0.908
HNSC-HPV+	T cell CD4+ memory resting	0.252	0.017
HNSC-HPV+	T cell CD4+ naive	-0.251	0.017
HNSC-HPV+	T cell CD8+	0.192	0.072
HNSC-HPV+	T cell gamma delta	-0.17	0.111
HNSC-HPV+	T cell CD4+ memory activated	0.116	0.279
HNSC-HPV+	T cell follicular helper	-0.035	0.743
HNSC-HPV+	T cell regulatory (Tregs)	0.008	0.943
KICH	T cell CD4+ naive	-0.231	0.064
KICH	T cell regulatory (Tregs)	0.142	0.26
KICH	T cell CD4+ memory resting	0.122	0.333
KICH	T cell follicular helper	-0.117	0.354
KICH	T cell gamma delta	0.086	0.495
KICH	T cell CD8+	-0.052	0.681
KICH	T cell CD4+ memory activated	NA	NA
KIRC	T cell regulatory (Tregs)	-0.206	< 0.001
KIRC	T cell gamma delta	0.077	0.097
KIRC	T cell follicular helper	-0.045	0.339
KIRC	T cell CD4+ memory activated	0.042	0.372
KIRC	T cell CD4+ memory resting	-0.041	0.376
KIRC	T cell CD4+ naive	-0.026	0.582
KIRC	T cell CD8+	-0.008	0.87
KIRP	T cell CD4+ memory resting	-0.221	< 0.001
KIRP	T cell follicular helper	-0.054	0.391
KIRP	T cell CD8+	-0.025	0.688
KIRP	T cell gamma delta	0.015	0.811
KIRP	T cell regulatory (Tregs)	-0.008	0.898
KIRP	T cell CD4+ memory activated	-0.004	0.947
KIRP	T cell CD4+ naive	NA	NA
LGG	T cell CD4+ memory resting	0.2	< 0.001
LGG	T cell CD4+ naive	-0.206	< 0.001
LGG	T cell follicular helper	-0.121	0.008
LGG	T cell CD8+	-0.059	0.198
LGG	T cell CD4+ memory activated	0.049	0.289
LGG	T cell regulatory (Tregs)	-0.022	0.634
LGG	T cell gamma delta	0.007	0.884
LIHC	T cell CD4+ memory activated	0.133	0.013
LIHC	T cell CD4+ naive	-0.115	0.032
LIHC	T cell gamma delta	0.112	0.037
LIHC	T cell regulatory (Tregs)	-0.097	0.072
LIHC	T cell CD4+ memory resting	-0.087	0.108
LIHC	T cell follicular helper	0.08	0.136
LIHC	T cell CD8+	-0.006	0.91
LUAD	T cell CD4+ memory activated	0.322	< 0.001
LUAD	T cell regulatory (Tregs)	-0.157	< 0.001
LUAD	T cell follicular helper	-0.136	0.003
LUAD	T cell CD8+	0.125	0.005
LUAD	T cell CD4+ naive	-0.074	0.099
LUAD	T cell CD4+ memory resting	0.039	0.389
LUAD	T cell gamma delta	-0.013	0.779
LUSC	T cell CD4+ memory activated	0.283	< 0.001
LUSC	T cell CD8+	0.189	< 0.001
LUSC	T cell follicular helper	-0.147	0.001
LUSC	T cell CD4+ memory resting	0.113	0.013
LUSC	T cell gamma delta	0.092	0.045
LUSC	T cell regulatory (Tregs)	-0.038	0.41
LUSC	T cell CD4+ naive	-0.03	0.511
MESO	T cell CD8+	0.218	0.045
MESO	T cell CD4+ memory resting	-0.203	0.063
MESO	T cell gamma delta	0.202	0.064
MESO	T cell CD4+ memory activated	0.119	0.278
MESO	T cell follicular helper	0.074	0.502
MESO	T cell regulatory (Tregs)	-0.064	0.559
MESO	T cell CD4+ naive	NA	NA
OV	T cell CD8+	0.195	0.002
OV	T cell CD4+ memory activated	0.163	0.01
OV	T cell follicular helper	0.151	0.017
OV	T cell CD4+ naive	-0.119	0.06
OV	T cell regulatory (Tregs)	0.096	0.132
OV	T cell CD4+ memory resting	-0.058	0.362
OV	T cell gamma delta	-0.001	0.992
PAAD	T cell CD4+ memory activated	0.31	< 0.001
PAAD	T cell regulatory (Tregs)	-0.18	0.018
PAAD	T cell follicular helper	-0.107	0.163
PAAD	T cell CD4+ memory resting	0.055	0.479
PAAD	T cell CD8+	0.031	0.69
PAAD	T cell gamma delta	-0.027	0.722
PAAD	T cell CD4+ naive	-0.003	0.969
PCPG	T cell CD4+ memory resting	0.117	0.132
PCPG	T cell CD8+	0.103	0.184
PCPG	T cell follicular helper	-0.103	0.187
PCPG	T cell regulatory (Tregs)	0.093	0.233
PCPG	T cell CD4+ memory activated	0.056	0.472
PCPG	T cell gamma delta	0.024	0.754
PCPG	T cell CD4+ naive	0.002	0.979
PRAD	T cell CD4+ memory resting	0.204	< 0.001
PRAD	T cell CD8+	-0.129	0.008
PRAD	T cell follicular helper	-0.125	0.011
PRAD	T cell CD4+ memory activated	0.07	0.152
PRAD	T cell regulatory (Tregs)	-0.054	0.27
PRAD	T cell gamma delta	-0.015	0.764
PRAD	T cell CD4+ naive	NA	NA
READ	T cell follicular helper	0.246	0.019
READ	T cell CD4+ memory activated	0.215	0.042
READ	T cell CD4+ naive	-0.213	0.043
READ	T cell CD4+ memory resting	-0.142	0.183
READ	T cell CD8+	0.117	0.271
READ	T cell regulatory (Tregs)	-0.089	0.403
READ	T cell gamma delta	-0.03	0.777
SARC	T cell CD8+	0.312	< 0.001
SARC	T cell gamma delta	0.247	< 0.001
SARC	T cell regulatory (Tregs)	0.207	0.001
SARC	T cell follicular helper	0.177	0.006
SARC	T cell CD4+ memory activated	0.047	0.463
SARC	T cell CD4+ naive	0.026	0.681
SARC	T cell CD4+ memory resting	0.005	0.934
SKCM	T cell CD4+ memory activated	0.324	< 0.001
SKCM	T cell CD8+	0.328	< 0.001
SKCM	T cell gamma delta	0.231	< 0.001
SKCM	T cell regulatory (Tregs)	-0.126	0.007
SKCM	T cell follicular helper	0.119	0.011
SKCM	T cell CD4+ naive	-0.052	0.263
SKCM	T cell CD4+ memory resting	-0.023	0.618
SKCM-Metastasis	T cell CD4+ memory activated	0.314	< 0.001
SKCM-Metastasis	T cell CD8+	0.361	< 0.001
SKCM-Metastasis	T cell gamma delta	0.212	< 0.001
SKCM-Metastasis	T cell follicular helper	0.132	0.013
SKCM-Metastasis	T cell regulatory (Tregs)	-0.129	0.015
SKCM-Metastasis	T cell CD4+ naive	-0.065	0.226
SKCM-Metastasis	T cell CD4+ memory resting	-0.045	0.404
SKCM-Primary	T cell CD4+ memory activated	0.31	0.001
SKCM-Primary	T cell follicular helper	0.24	0.015
SKCM-Primary	T cell CD8+	0.206	0.038
SKCM-Primary	T cell regulatory (Tregs)	-0.179	0.072
SKCM-Primary	T cell gamma delta	0.161	0.107
SKCM-Primary	T cell CD4+ naive	-0.05	0.615
SKCM-Primary	T cell CD4+ memory resting	0.004	0.97
STAD	T cell CD4+ memory activated	0.439	< 0.001
STAD	T cell CD4+ memory resting	-0.233	< 0.001
STAD	T cell regulatory (Tregs)	-0.236	< 0.001
STAD	T cell CD8+	0.156	0.002
STAD	T cell follicular helper	0.143	0.005
STAD	T cell gamma delta	0.041	0.427
STAD	T cell CD4+ naive	0.039	0.448
TGCT	T cell follicular helper	-0.235	0.004
TGCT	T cell CD4+ memory resting	0.23	0.005
TGCT	T cell CD4+ memory activated	0.163	0.049
TGCT	T cell CD4+ naive	-0.09	0.28
TGCT	T cell CD8+	-0.052	0.53
TGCT	T cell regulatory (Tregs)	0.042	0.612
TGCT	T cell gamma delta	0.024	0.777
THCA	T cell CD4+ memory resting	0.316	< 0.001
THCA	T cell CD4+ naive	-0.18	< 0.001
THCA	T cell regulatory (Tregs)	0.222	< 0.001
THCA	T cell CD4+ memory activated	0.142	0.002
THCA	T cell gamma delta	0.114	0.011
THCA	T cell CD8+	-0.03	0.513
THCA	T cell follicular helper	-0.012	0.784
THYM	T cell CD4+ naive	-0.3	0.001
THYM	T cell follicular helper	-0.306	0.001
THYM	T cell regulatory (Tregs)	-0.299	0.001
THYM	T cell CD4+ memory resting	0.288	0.002
THYM	T cell CD4+ memory activated	-0.209	0.025
THYM	T cell CD8+	0.048	0.608
THYM	T cell gamma delta	-0.01	0.913
UCEC	T cell follicular helper	0.283	0.007
UCEC	T cell CD4+ memory activated	0.259	0.015
UCEC	T cell regulatory (Tregs)	-0.23	0.031
UCEC	T cell CD8+	0.129	0.23
UCEC	T cell CD4+ memory resting	-0.092	0.395
UCEC	T cell CD4+ naive	0.06	0.577
UCEC	T cell gamma delta	0.057	0.597
UCS	T cell CD4+ memory activated	0.17	0.224
UCS	T cell gamma delta	-0.12	0.393
UCS	T cell CD4+ memory resting	0.087	0.534
UCS	T cell CD8+	0.06	0.668
UCS	T cell regulatory (Tregs)	0.047	0.738
UCS	T cell CD4+ naive	0.04	0.775
UCS	T cell follicular helper	0	1
UVM	T cell CD8+	0.375	0.001
UVM	T cell follicular helper	0.364	0.001
UVM	T cell CD4+ naive	-0.343	0.002
UVM	T cell gamma delta	0.185	0.108
UVM	T cell regulatory (Tregs)	0.135	0.243
UVM	T cell CD4+ memory activated	0.128	0.266
UVM	T cell CD4+ memory resting	-0.026	0.821
