# Supplementary material for: Integrative study reveals the prognostic and immunotherapeutic value of CD274 and PDCD1LG2 in pan-cancer
Source: Front Genet. 2022 Oct 6;13:990301. doi: 10.3389/fgene.2022.990301 (PMC9582533; doi:10.3389/fgene.2022.990301)
Supplement: Supplementary file 2 [file Table3.xlsx]

## Sheet: ESTIMATE
Supplementary Table 3: Correlation between CD274 and PDCD1LG2 expression and ESTIMATE Scores
Cancer	CD274				PDCD1LG2
	StromalScore	ImmuneScore	ESTIMATEScore	TumorPurity	StromalScore	ImmuneScore	ESTIMATEScore	TumorPurity
ACC	0.497(P<0.001)	0.648(P<0.001)	0.609(P<0.001)	-0.624(P<0.001)	0.787(P<0.001)	0.866(P<0.001)	0.869(P<0.001)	-0.878(P<0.001)
BLCA	0.376(P<0.001)	0.602(P<0.001)	0.521(P<0.001)	-0.512(P<0.001)	0.707(P<0.001)	0.801(P<0.001)	0.805(P<0.001)	-0.793(P<0.001)
BRCA	0.365(P<0.001)	0.670(P<0.001)	0.603(P<0.001)	-0.609(P<0.001)	0.591(P<0.001)	0.762(P<0.001)	0.774(P<0.001)	-0.769(P<0.001)
CESC	0.337(P<0.001)	0.593(P<0.001)	0.544(P<0.001)	-0.532(P<0.001)	0.545(P<0.001)	0.680(P<0.001)	0.701(P<0.001)	-0.693(P<0.001)
CHOL	0.433(P=0.008)	0.526(P<0.001)	0.521(P<0.001)	-0.520(P<0.001)	0.699(P<0.001)	0.754(P<0.001)	0.779(P<0.001)	-0.778(P<0.001)
COAD	0.539(P<0.001)	0.739(P<0.001)	0.679(P<0.001)	-0.675(P<0.001)	0.797(P<0.001)	0.823(P<0.001)	0.866(P<0.001)	-0.860(P<0.001)
DLBC	0.376(P=0.008)	0.575(P<0.001)	0.562(P<0.001)	-0.559(P<0.001)	0.472(P<0.001)	0.697(P<0.001)	0.691(P<0.001)	-0.689(P<0.001)
ESCA	0.391(P<0.001)	0.476(P<0.001)	0.473(P<0.001)	-0.449(P<0.001)	0.742(P<0.001)	0.668(P<0.001)	0.772(P<0.001)	-0.743(P<0.001)
GBM	0.279(P<0.001)	0.307(P<0.001)	0.306(P<0.001)	-0.299(P<0.001)	0.542(P<0.001)	0.641(P<0.001)	0.621(P<0.001)	-0.603(P<0.001)
HNSC	0.282(P<0.001)	0.568(P<0.001)	0.486(P<0.001)	-0.473(P<0.001)	0.509(P<0.001)	0.600(P<0.001)	0.628(P<0.001)	-0.619(P<0.001)
KICH	0.026(P=0.840)	0.004(P=0.978)	0.014(P=0.914)	0.031(P=0.807)	0.704(P<0.001)	0.703(P<0.001)	0.730(P<0.001)	-0.682(P<0.001)
KIRC	-0.006(P=0.882)	0.222(P<0.001)	0.138(P<0.001)	-0.156(P<0.001)	0.598(P<0.001)	0.663(P<0.001)	0.710(P<0.001)	-0.715(P<0.001)
KIRP	0.169(P=0.004)	0.178(P=0.002)	0.185(P<0.001)	-0.174(P<0.001)	0.702(P<0.001)	0.718(P<0.001)	0.755(P<0.001)	-0.764(P<0.001)
LAML	0.299(P<0.001)	0.247(P=0.002)	0.286(P<0.001)	-0.292(P<0.001)	0.524(P<0.001)	0.463(P<0.001)	0.520(P<0.001)	-0.527(P<0.001)
LGG	0.628(P<0.001)	0.562(P<0.001)	0.606(P<0.001)	-0.611(P<0.001)	0.770(P<0.001)	0.778(P<0.001)	0.798(P<0.001)	-0.778(P<0.001)
LIHC	0.390(P<0.001)	0.536(P<0.001)	0.516(P<0.001)	-0.540(P<0.001)	0.599(P<0.001)	0.744(P<0.001)	0.743(P<0.001)	-0.767(P<0.001)
LUAD	0.415(P<0.001)	0.580(P<0.001)	0.544(P<0.001)	-0.542(P<0.001)	0.670(P<0.001)	0.761(P<0.001)	0.777(P<0.001)	-0.778(P<0.001)
LUSC	0.213(P<0.001)	0.370(P<0.001)	0.314(P<0.001)	-0.307(P<0.001)	0.604(P<0.001)	0.672(P<0.001)	0.679(P<0.001)	-0.668(P<0.001)
MESO	0.207(P=0.056)	0.472(P<0.001)	0.418(P<0.001)	-0.428(P<0.001)	0.418(P<0.001)	0.678(P<0.001)	0.657(P<0.001)	-0.662(P<0.001)
OV	0.282(P<0.001)	0.586(P<0.001)	0.491(P<0.001)	-0.482(P<0.001)	0.695(P<0.001)	0.808(P<0.001)	0.832(P<0.001)	-0.822(P<0.001)
PAAD	0.507(P<0.001)	0.472(P<0.001)	0.515(P<0.001)	-0.516(P<0.001)	0.823(P<0.001)	0.739(P<0.001)	0.821(P<0.001)	-0.821(P<0.001)
PCPG	-0.150(P=0.043)	0.056(P=0.449)	-0.051(P=0.491)	0.052(P=0.481)	0.740(P<0.001)	0.721(P<0.001)	0.771(P<0.001)	-0.774(P<0.001)
PRAD	0.484(P<0.001)	0.622(P<0.001)	0.608(P<0.001)	-0.610(P<0.001)	0.730(P<0.001)	0.725(P<0.001)	0.792(P<0.001)	-0.793(P<0.001)
READ	0.393(P<0.001)	0.620(P<0.001)	0.533(P<0.001)	-0.538(P<0.001)	0.773(P<0.001)	0.829(P<0.001)	0.859(P<0.001)	-0.850(P<0.001)
SARC	0.112(P=0.070)	0.458(P<0.001)	0.348(P<0.001)	-0.338(P<0.001)	0.439(P<0.001)	0.656(P<0.001)	0.614(P<0.001)	-0.592(P<0.001)
SKCM	0.437(P<0.001)	0.732(P<0.001)	0.671(P<0.001)	-0.666(P<0.001)	0.715(P<0.001)	0.808(P<0.001)	0.834(P<0.001)	-0.826(P<0.001)
STAD	0.259(P<0.001)	0.564(P<0.001)	0.452(P<0.001)	-0.440(P<0.001)	0.715(P<0.001)	0.808(P<0.001)	0.834(P<0.001)	-0.826(P<0.001)
TGCT	0.099(P=0.220)	0.873(P<0.001)	0.738(P<0.001)	-0.739(P<0.001)	0.252(P<0.001)	0.913(P<0.001)	0.843(P<0.001)	-0.843(P<0.001)
THCA	0.324(P<0.001)	0.542(P<0.001)	0.493(P<0.001)	-0.476(P<0.001)	0.588(P<0.001)	0.786(P<0.001)	0.763(P<0.001)	-0.759(P<0.001)
THYM	-0.111(P=0.228)	0.152(P=0.099)	0.048(P=0.600)	-0.052(P=0.572)	-0.046(P=0.617)	0.337(P<0.001)	0.218(P=0.017)	-0.227(P=0.013)
UCEC	0.318(P<0.001)	0.610(P<0.001)	0.546(P<0.001)	-0.555(P<0.001)	0.533(P<0.001)	0.638(P<0.001)	0.660(P<0.001)	-0.671(P<0.001)
UCS	0.300(P=0.025)	0.673(P<0.001)	0.571(P<0.001)	-0.600(P<0.001)	0.678(P<0.001)	0.799(P<0.001)	0.847(P<0.001)	-0.848(P<0.001)
UVM	0.451(P<0.001)	0.651(P<0.001)	0.617(P<0.001)	-0.652(P<0.001)	0.482(P<0.001)	0.696(P<0.001)	0.660(P<0.001)	-0.702(P<0.001)
