# Supplementary material for: Integrative study reveals the prognostic and immunotherapeutic value of CD274 and PDCD1LG2 in pan-cancer
Source: Front Genet. 2022 Oct 6;13:990301. doi: 10.3389/fgene.2022.990301 (PMC9582533; doi:10.3389/fgene.2022.990301)
Supplement: Supplementary file 9 [file Table6.XLSX]

## Sheet: CD274_MSI_Cor
Cancer	CD274		PDCD1LG2
	Cor	Pvalue	Cor	Pvalue
ACC	0.114	0.317	0.024	0.837
BLCA	0.013	0.789	-0.007	0.892
BRCA	-0.02	0.527	-0.062	0.046
CESC	-0.045	0.438	-0.055	0.336
CHOL	-0.203	0.235	-0.258	0.128
COAD	0.286	< 0.001	0.196	< 0.001
DLBC	-0.381	0.007	-0.341	0.018
ESCA	-0.055	0.491	-0.008	0.921
GBM	-0.059	0.473	-0.076	0.351
HNSC	-0.028	0.533	-0.033	0.46
KICH	-0.293	0.018	-0.141	0.263
KIRC	0.051	0.347	-0.031	0.568
KIRP	-0.142	0.017	-0.116	0.051
LAML	0.051	0.587	-0.089	0.345
LGG	-0.008	0.858	-0.079	0.075
LIHC	-0.073	0.164	-0.142	0.006
LUAD	-0.033	0.462	-0.147	0.001
LUSC	-0.053	0.238	-0.226	< 0.001
MESO	-0.017	0.878	0	0.998
OV	-0.211	< 0.001	-0.184	0.002
PAAD	0.024	0.752	-0.053	0.486
PCPG	0.003	0.964	-0.081	0.278
PRAD	-0.051	0.253	-0.005	0.92
READ	0.171	0.036	0.142	0.083
SARC	-0.085	0.179	0	0.999
SKCM	0.038	0.409	0.048	0.3
STAD	0.071	0.17	-0.174	0.001
TGCT	-0.357	< 0.001	-0.336	< 0.001
THCA	-0.042	0.351	-0.04	0.368
THYM	0.098	0.289	0.117	0.209
UCEC	0.117	0.006	0.168	< 0.001
UCS	-0.026	0.851	-0.02	0.884
UVM	-0.105	0.356	-0.186	0.099
