# Supplementary material for: Integrative study reveals the prognostic and immunotherapeutic value of CD274 and PDCD1LG2 in pan-cancer
Source: Front Genet. 2022 Oct 6;13:990301. doi: 10.3389/fgene.2022.990301 (PMC9582533; doi:10.3389/fgene.2022.990301)
Supplement: Supplementary file 10 [file Table4.xlsx]

## Sheet: Sheet1
Supplementary Table 4: Correlation between CD274 and PDCD1LG2 expression and TMB
Cancer	CD274		PDCD1LG2
	Cor	P-value	Cor	P-value
ACC	-0.218	0.051	-0.262	0.02
BLCA	0.157	0.001	0.104	0.035
BRCA	0.136	< 0.001	0.21	< 0.001
CESC	0.121	0.04	0.077	0.195
CHOL	-0.206	0.227	-0.167	0.331
COAD	0.368	< 0.001	0.267	< 0.001
DLBC	-0.054	0.75	0.044	0.794
ESCA	-0.114	0.15	-0.142	0.073
GBM	-0.049	0.537	-0.051	0.517
HNSC	-0.043	0.341	-0.106	0.018
KICH	-0.15	0.232	0.02	0.873
KIRC	-0.171	0.002	-0.011	0.84
KIRP	-0.148	0.014	-0.149	0.012
LAML	0.022	0.817	0.045	0.638
LGG	0.062	0.159	0.145	< 0.001
LIHC	-0.098	0.062	-0.134	0.011
LUAD	0.11	0.012	0.067	0.126
LUSC	-0.062	0.172	-0.022	0.633
MESO	-0.069	0.543	-0.199	0.076
OV	0.065	0.282	0.198	< 0.001
PAAD	-0.038	0.618	-0.109	0.157
PCPG	-0.004	0.959	-0.056	0.451
PRAD	-0.064	0.154	-0.057	0.203
READ	0.131	0.132	-0.042	0.627
SARC	0.149	0.021	0.18	0.005
SKCM	0.165	< 0.001	0.095	0.039
STAD	0.206	< 0.001	-0.018	0.729
TGCT	-0.037	0.652	-0.089	0.281
THCA	-0.01	0.822	0	0.995
THYM	0.072	0.436	-0.041	0.656
UCEC	0.17	< 0.001	0.191	< 0.001
UCS	0.242	0.073	0.149	0.274
UVM	-0.151	0.182	-0.137	0.225
