# Supplementary material for: Integrative study reveals the prognostic and immunotherapeutic value of CD274 and PDCD1LG2 in pan-cancer
Source: Front Genet. 2022 Oct 6;13:990301. doi: 10.3389/fgene.2022.990301 (PMC9582533; doi:10.3389/fgene.2022.990301)
Supplement: Supplementary file 11 [file Table1.xlsx]

## Sheet: CD274
Supplementary Table 1: Correlations between CD274 and PDCD1LG2 expression and CD4+ and CD8+ T cell, B cell, dendritic cell, neutrophil, and macrophage via TIMER
Cancer	Infiltrates	Rho	P-value
ACC	Macrophage	0.279	0.017
ACC	T cell CD8+	0.25	0.033
ACC	B cell	0.206	0.081
ACC	Myeloid dendritic cell	0.2	0.09
ACC	Neutrophil	0.167	0.157
ACC	T cell CD4+	-0.09	0.45
BLCA	Myeloid dendritic cell	0.573	< 0.001
BLCA	Neutrophil	0.665	< 0.001
BLCA	T cell CD8+	0.484	< 0.001
BLCA	Macrophage	-0.079	0.128
BLCA	T cell CD4+	-0.072	0.171
BLCA	B cell	0.01	0.85
BRCA	Myeloid dendritic cell	0.388	< 0.001
BRCA	Neutrophil	0.671	< 0.001
BRCA	T cell CD8+	0.254	< 0.001
BRCA	T cell CD4+	0.099	0.002
BRCA	Macrophage	0.095	0.003
BRCA	B cell	0.046	0.144
BRCA-Basal	Myeloid dendritic cell	0.38	< 0.001
BRCA-Basal	Neutrophil	0.693	< 0.001
BRCA-Basal	T cell CD8+	0.195	0.01
BRCA-Basal	T cell CD4+	0.12	0.116
BRCA-Basal	Macrophage	-0.094	0.219
BRCA-Basal	B cell	0.063	0.409
BRCA-Her2	Neutrophil	0.681	< 0.001
BRCA-Her2	Myeloid dendritic cell	0.278	0.018
BRCA-Her2	T cell CD8+	0.21	0.077
BRCA-Her2	T cell CD4+	0.19	0.11
BRCA-Her2	Macrophage	0.113	0.345
BRCA-Her2	B cell	0.031	0.798
BRCA-LumA	Macrophage	0.192	< 0.001
BRCA-LumA	Myeloid dendritic cell	0.352	< 0.001
BRCA-LumA	Neutrophil	0.687	< 0.001
BRCA-LumA	T cell CD8+	0.419	< 0.001
BRCA-LumA	T cell CD4+	0.05	0.253
BRCA-LumA	B cell	0.021	0.64
BRCA-LumB	Myeloid dendritic cell	0.423	< 0.001
BRCA-LumB	Neutrophil	0.699	< 0.001
BRCA-LumB	T cell CD8+	0.181	0.012
BRCA-LumB	Macrophage	0.141	0.051
BRCA-LumB	T cell CD4+	0.081	0.263
BRCA-LumB	B cell	0.014	0.848
CESC	Myeloid dendritic cell	0.574	< 0.001
CESC	Neutrophil	0.612	< 0.001
CESC	T cell CD8+	0.473	< 0.001
CESC	B cell	0.162	0.007
CESC	T cell CD4+	0.121	0.043
CESC	Macrophage	-0.096	0.111
CHOL	Neutrophil	0.592	< 0.001
CHOL	T cell CD8+	0.613	< 0.001
CHOL	B cell	0.42	0.012
CHOL	Myeloid dendritic cell	0.407	0.015
CHOL	Macrophage	0.39	0.021
CHOL	T cell CD4+	-0.209	0.228
COAD	Macrophage	0.278	< 0.001
COAD	Myeloid dendritic cell	0.768	< 0.001
COAD	Neutrophil	0.847	< 0.001
COAD	T cell CD8+	0.573	< 0.001
COAD	B cell	-0.122	0.044
COAD	T cell CD4+	0.085	0.158
DLBC	Neutrophil	0.842	< 0.001
DLBC	T cell CD8+	0.513	0.001
DLBC	Myeloid dendritic cell	0.444	0.004
DLBC	Macrophage	-0.321	0.04
DLBC	B cell	-0.287	0.069
DLBC	T cell CD4+	-0.069	0.669
ESCA	Myeloid dendritic cell	0.49	< 0.001
ESCA	Neutrophil	0.543	< 0.001
ESCA	T cell CD8+	0.472	< 0.001
ESCA	T cell CD4+	-0.227	0.002
ESCA	Macrophage	0.065	0.389
ESCA	B cell	0.048	0.518
GBM	Myeloid dendritic cell	0.473	< 0.001
GBM	Neutrophil	0.372	< 0.001
GBM	Macrophage	0.216	0.011
GBM	T cell CD4+	0.212	0.013
GBM	T cell CD8+	-0.087	0.311
GBM	B cell	0.064	0.455
HNSC	Myeloid dendritic cell	0.487	< 0.001
HNSC	Neutrophil	0.577	< 0.001
HNSC	T cell CD8+	0.169	< 0.001
HNSC	Macrophage	0.135	0.003
HNSC	T cell CD4+	0.115	0.011
HNSC	B cell	-0.041	0.361
HNSC-HPV-	Macrophage	0.174	< 0.001
HNSC-HPV-	Myeloid dendritic cell	0.511	< 0.001
HNSC-HPV-	Neutrophil	0.575	< 0.001
HNSC-HPV-	T cell CD8+	0.186	< 0.001
HNSC-HPV-	T cell CD4+	0.086	0.088
HNSC-HPV-	B cell	-0.061	0.225
HNSC-HPV+	Myeloid dendritic cell	0.533	< 0.001
HNSC-HPV+	Neutrophil	0.525	< 0.001
HNSC-HPV+	T cell CD8+	0.23	0.03
HNSC-HPV+	T cell CD4+	0.169	0.114
HNSC-HPV+	B cell	0.1	0.35
HNSC-HPV+	Macrophage	-0.043	0.692
KICH	B cell	0.444	< 0.001
KICH	T cell CD8+	0.503	< 0.001
KICH	T cell CD4+	-0.381	0.002
KICH	Neutrophil	0.325	0.008
KICH	Myeloid dendritic cell	0.32	0.009
KICH	Macrophage	0.293	0.018
KIRC	Macrophage	0.171	< 0.001
KIRC	Myeloid dendritic cell	0.314	< 0.001
KIRC	Neutrophil	0.449	< 0.001
KIRC	T cell CD8+	0.101	0.029
KIRC	T cell CD4+	0.087	0.062
KIRC	B cell	0.025	0.599
KIRP	Macrophage	0.244	< 0.001
KIRP	Myeloid dendritic cell	0.298	< 0.001
KIRP	T cell CD8+	0.318	< 0.001
KIRP	Neutrophil	0.185	0.003
KIRP	B cell	0.175	0.005
KIRP	T cell CD4+	-0.089	0.152
LGG	Myeloid dendritic cell	0.458	< 0.001
LGG	Neutrophil	0.551	< 0.001
LGG	T cell CD4+	0.19	< 0.001
LGG	Macrophage	0.151	0.001
LGG	B cell	0.111	0.015
LGG	T cell CD8+	-0.094	0.04
LIHC	B cell	0.216	< 0.001
LIHC	Macrophage	0.355	< 0.001
LIHC	Myeloid dendritic cell	0.42	< 0.001
LIHC	Neutrophil	0.356	< 0.001
LIHC	T cell CD8+	0.45	< 0.001
LIHC	T cell CD4+	-0.02	0.718
LUAD	Macrophage	0.225	< 0.001
LUAD	Myeloid dendritic cell	0.451	< 0.001
LUAD	Neutrophil	0.648	< 0.001
LUAD	T cell CD8+	0.457	< 0.001
LUAD	B cell	-0.086	0.056
LUAD	T cell CD4+	0.048	0.283
LUSC	Myeloid dendritic cell	0.228	< 0.001
LUSC	Neutrophil	0.225	< 0.001
LUSC	T cell CD8+	0.248	< 0.001
LUSC	T cell CD4+	-0.131	0.004
LUSC	B cell	0.102	0.026
LUSC	Macrophage	0.07	0.126
MESO	Myeloid dendritic cell	0.557	< 0.001
MESO	Neutrophil	0.456	< 0.001
MESO	T cell CD8+	0.458	< 0.001
MESO	B cell	0.179	0.102
MESO	Macrophage	0.136	0.213
MESO	T cell CD4+	0.076	0.492
OV	Myeloid dendritic cell	0.302	< 0.001
OV	Neutrophil	0.559	< 0.001
OV	T cell CD8+	0.413	< 0.001
OV	Macrophage	0.191	0.002
OV	B cell	0.097	0.128
OV	T cell CD4+	-0.028	0.657
PAAD	Macrophage	0.477	< 0.001
PAAD	Myeloid dendritic cell	0.682	< 0.001
PAAD	Neutrophil	0.638	< 0.001
PAAD	T cell CD8+	0.589	< 0.001
PAAD	T cell CD4+	-0.119	0.122
PAAD	B cell	0.115	0.134
PCPG	B cell	0.288	< 0.001
PCPG	Macrophage	0.403	< 0.001
PCPG	Neutrophil	0.434	< 0.001
PCPG	T cell CD4+	-0.344	< 0.001
PCPG	T cell CD8+	0.259	0.001
PCPG	Myeloid dendritic cell	0.083	0.285
PRAD	Macrophage	0.215	< 0.001
PRAD	Myeloid dendritic cell	0.574	< 0.001
PRAD	Neutrophil	0.684	< 0.001
PRAD	T cell CD4+	0.393	< 0.001
PRAD	T cell CD8+	0.344	< 0.001
PRAD	B cell	0.007	0.894
READ	Myeloid dendritic cell	0.69	< 0.001
READ	Neutrophil	0.662	< 0.001
READ	T cell CD8+	0.406	< 0.001
READ	Macrophage	0.229	0.03
READ	T cell CD4+	0.109	0.307
READ	B cell	0.077	0.47
SARC	Myeloid dendritic cell	0.282	< 0.001
SARC	Neutrophil	0.265	< 0.001
SARC	Macrophage	-0.194	0.002
SARC	T cell CD8+	0.169	0.008
SARC	B cell	0.161	0.012
SARC	T cell CD4+	0.013	0.834
SKCM	Myeloid dendritic cell	0.42	< 0.001
SKCM	Neutrophil	0.665	< 0.001
SKCM	T cell CD8+	0.435	< 0.001
SKCM	T cell CD4+	0.11	0.019
SKCM	B cell	-0.064	0.17
SKCM	Macrophage	-0.036	0.441
SKCM-Metastasis	Myeloid dendritic cell	0.437	< 0.001
SKCM-Metastasis	Neutrophil	0.66	< 0.001
SKCM-Metastasis	T cell CD8+	0.426	< 0.001
SKCM-Metastasis	B cell	-0.114	0.031
SKCM-Metastasis	T cell CD4+	0.09	0.09
SKCM-Metastasis	Macrophage	-0.084	0.114
SKCM-Primary	Neutrophil	0.568	< 0.001
SKCM-Primary	T cell CD8+	0.403	< 0.001
SKCM-Primary	Myeloid dendritic cell	0.281	0.004
SKCM-Primary	T cell CD4+	-0.033	0.745
SKCM-Primary	Macrophage	0.02	0.839
SKCM-Primary	B cell	-0.019	0.851
STAD	Myeloid dendritic cell	0.578	< 0.001
STAD	Neutrophil	0.576	< 0.001
STAD	T cell CD8+	0.653	< 0.001
STAD	Macrophage	0.166	0.001
STAD	B cell	0.121	0.018
STAD	T cell CD4+	-0.062	0.227
TGCT	Macrophage	0.416	< 0.001
TGCT	Myeloid dendritic cell	0.773	< 0.001
TGCT	Neutrophil	0.645	< 0.001
TGCT	T cell CD8+	0.553	< 0.001
TGCT	T cell CD4+	-0.05	0.546
TGCT	B cell	0.02	0.806
THCA	Myeloid dendritic cell	0.529	< 0.001
THCA	Neutrophil	0.678	< 0.001
THCA	T cell CD4+	0.213	< 0.001
THCA	Macrophage	0.131	0.004
THCA	B cell	-0.107	0.018
THCA	T cell CD8+	-0.098	0.031
THYM	T cell CD8+	-0.372	< 0.001
THYM	T cell CD4+	-0.282	0.002
THYM	Myeloid dendritic cell	-0.251	0.007
THYM	Macrophage	0.191	0.041
THYM	Neutrophil	0.111	0.236
THYM	B cell	-0.094	0.315
UCEC	Myeloid dendritic cell	0.624	< 0.001
UCEC	Neutrophil	0.518	< 0.001
UCEC	B cell	0.296	0.005
UCEC	T cell CD4+	0.26	0.014
UCEC	T cell CD8+	0.259	0.015
UCEC	Macrophage	0	0.998
UCS	Myeloid dendritic cell	0.474	< 0.001
UCS	Macrophage	0.401	0.003
UCS	B cell	0.352	0.01
UCS	Neutrophil	0.353	0.01
UCS	T cell CD8+	0.263	0.057
UCS	T cell CD4+	-0.088	0.531
UVM	Macrophage	0.26	0.022
UVM	B cell	-0.179	0.12
UVM	Neutrophil	0.164	0.155
UVM	T cell CD8+	0.153	0.185
UVM	Myeloid dendritic cell	-0.061	0.597
UVM	T cell CD4+	0.009	0.941

## Sheet: PDCD1LG2
Cancer	infiltrates	rho	Pvalue
ACC	Macrophage	0.477	< 0.001
ACC	T cell CD8+	0.392	0.001
ACC	B cell	0.338	0.003
ACC	Myeloid dendritic cell	0.329	0.004
ACC	Neutrophil	0.12	0.313
ACC	T cell CD4+	-0.055	0.643
BLCA	Myeloid dendritic cell	0.699	< 0.001
BLCA	Neutrophil	0.666	< 0.001
BLCA	T cell CD8+	0.512	< 0.001
BLCA	Macrophage	0.08	0.124
BLCA	B cell	-0.056	0.283
BLCA	T cell CD4+	0.046	0.381
BRCA	Macrophage	0.187	< 0.001
BRCA	Myeloid dendritic cell	0.519	< 0.001
BRCA	Neutrophil	0.782	< 0.001
BRCA	T cell CD4+	0.138	< 0.001
BRCA	T cell CD8+	0.239	< 0.001
BRCA	B cell	0.02	0.531
BRCA-Basal	Myeloid dendritic cell	0.403	< 0.001
BRCA-Basal	Neutrophil	0.707	< 0.001
BRCA-Basal	T cell CD8+	0.219	0.004
BRCA-Basal	T cell CD4+	0.125	0.099
BRCA-Basal	B cell	0.078	0.305
BRCA-Basal	Macrophage	-0.005	0.95
BRCA-Her2	Myeloid dendritic cell	0.466	< 0.001
BRCA-Her2	Neutrophil	0.782	< 0.001
BRCA-Her2	T cell CD8+	0.374	0.001
BRCA-Her2	Macrophage	0.325	0.005
BRCA-Her2	T cell CD4+	0.146	0.222
BRCA-Her2	B cell	-0.067	0.577
BRCA-LumA	Macrophage	0.331	< 0.001
BRCA-LumA	Myeloid dendritic cell	0.497	< 0.001
BRCA-LumA	Neutrophil	0.783	< 0.001
BRCA-LumA	T cell CD8+	0.423	< 0.001
BRCA-LumA	T cell CD4+	0.08	0.07
BRCA-LumA	B cell	0.017	0.693
BRCA-LumB	Macrophage	0.287	< 0.001
BRCA-LumB	Myeloid dendritic cell	0.45	< 0.001
BRCA-LumB	Neutrophil	0.809	< 0.001
BRCA-LumB	T cell CD8+	0.22	0.002
BRCA-LumB	B cell	-0.038	0.601
BRCA-LumB	T cell CD4+	0.032	0.661
CESC	Myeloid dendritic cell	0.718	< 0.001
CESC	Neutrophil	0.617	< 0.001
CESC	T cell CD4+	0.336	< 0.001
CESC	T cell CD8+	0.436	< 0.001
CESC	B cell	0.175	0.004
CESC	Macrophage	-0.022	0.72
CHOL	B cell	0.65	< 0.001
CHOL	Myeloid dendritic cell	0.671	< 0.001
CHOL	T cell CD8+	0.588	< 0.001
CHOL	Macrophage	0.335	0.049
CHOL	Neutrophil	0.266	0.122
CHOL	T cell CD4+	0.059	0.735
COAD	Macrophage	0.496	< 0.001
COAD	Myeloid dendritic cell	0.843	< 0.001
COAD	Neutrophil	0.812	< 0.001
COAD	T cell CD4+	0.235	< 0.001
COAD	T cell CD8+	0.456	< 0.001
COAD	B cell	-0.192	0.001
DLBC	Myeloid dendritic cell	0.56	< 0.001
DLBC	Neutrophil	0.779	< 0.001
DLBC	T cell CD8+	0.461	0.002
DLBC	Macrophage	-0.431	0.005
DLBC	B cell	-0.304	0.054
DLBC	T cell CD4+	-0.089	0.578
ESCA	Macrophage	0.387	< 0.001
ESCA	Myeloid dendritic cell	0.641	< 0.001
ESCA	Neutrophil	0.512	< 0.001
ESCA	T cell CD8+	0.423	< 0.001
ESCA	B cell	0.044	0.558
ESCA	T cell CD4+	-0.016	0.832
GBM	Macrophage	0.334	< 0.001
GBM	Myeloid dendritic cell	0.438	< 0.001
GBM	Neutrophil	0.483	< 0.001
GBM	T cell CD4+	0.311	< 0.001
GBM	B cell	0.24	0.005
GBM	T cell CD8+	0.107	0.212
HNSC	Macrophage	0.294	< 0.001
HNSC	Myeloid dendritic cell	0.614	< 0.001
HNSC	Neutrophil	0.656	< 0.001
HNSC	T cell CD8+	0.228	< 0.001
HNSC	T cell CD4+	0.113	0.012
HNSC	B cell	-0.033	0.46
HNSC-HPV-	Macrophage	0.31	< 0.001
HNSC-HPV-	Myeloid dendritic cell	0.634	< 0.001
HNSC-HPV-	Neutrophil	0.691	< 0.001
HNSC-HPV-	T cell CD8+	0.246	< 0.001
HNSC-HPV-	T cell CD4+	0.103	0.04
HNSC-HPV-	B cell	-0.048	0.343
HNSC-HPV+	Myeloid dendritic cell	0.613	< 0.001
HNSC-HPV+	Neutrophil	0.475	< 0.001
HNSC-HPV+	T cell CD8+	0.243	0.022
HNSC-HPV+	Macrophage	0.209	0.05
HNSC-HPV+	T cell CD4+	0.149	0.165
HNSC-HPV+	B cell	0.114	0.288
KICH	B cell	0.601	< 0.001
KICH	Macrophage	0.517	< 0.001
KICH	Myeloid dendritic cell	0.757	< 0.001
KICH	Neutrophil	0.53	< 0.001
KICH	T cell CD8+	0.425	< 0.001
KICH	T cell CD4+	0.086	0.493
KIRC	Macrophage	0.362	< 0.001
KIRC	Myeloid dendritic cell	0.566	< 0.001
KIRC	Neutrophil	0.753	< 0.001
KIRC	T cell CD8+	0.338	< 0.001
KIRC	T cell CD4+	0.124	0.008
KIRC	B cell	-0.118	0.011
KIRP	B cell	0.588	< 0.001
KIRP	Macrophage	0.529	< 0.001
KIRP	Myeloid dendritic cell	0.721	< 0.001
KIRP	Neutrophil	0.674	< 0.001
KIRP	T cell CD8+	0.643	< 0.001
KIRP	T cell CD4+	0.214	0.001
LGG	Macrophage	0.282	< 0.001
LGG	Myeloid dendritic cell	0.773	< 0.001
LGG	Neutrophil	0.75	< 0.001
LGG	T cell CD4+	0.598	< 0.001
LGG	T cell CD8+	-0.346	< 0.001
LGG	B cell	0.118	0.01
LIHC	B cell	0.247	< 0.001
LIHC	Macrophage	0.386	< 0.001
LIHC	Myeloid dendritic cell	0.485	< 0.001
LIHC	Neutrophil	0.316	< 0.001
LIHC	T cell CD8+	0.577	< 0.001
LIHC	T cell CD4+	0.015	0.782
LUAD	Macrophage	0.338	< 0.001
LUAD	Myeloid dendritic cell	0.502	< 0.001
LUAD	Neutrophil	0.713	< 0.001
LUAD	T cell CD8+	0.536	< 0.001
LUAD	B cell	-0.049	0.276
LUAD	T cell CD4+	0.024	0.597
LUSC	Myeloid dendritic cell	0.484	< 0.001
LUSC	Neutrophil	0.376	< 0.001
LUSC	T cell CD8+	0.396	< 0.001
LUSC	B cell	0.108	0.019
LUSC	Macrophage	0.1	0.03
LUSC	T cell CD4+	-0.037	0.416
MESO	Myeloid dendritic cell	0.626	< 0.001
MESO	Neutrophil	0.47	< 0.001
MESO	T cell CD8+	0.379	< 0.001
MESO	Macrophage	0.246	0.023
MESO	T cell CD4+	0.228	0.035
MESO	B cell	0.111	0.311
OV	Macrophage	0.239	< 0.001
OV	Myeloid dendritic cell	0.439	< 0.001
OV	Neutrophil	0.589	< 0.001
OV	T cell CD8+	0.446	< 0.001
OV	B cell	0.05	0.435
OV	T cell CD4+	-0.02	0.754
PAAD	Macrophage	0.54	< 0.001
PAAD	Myeloid dendritic cell	0.829	< 0.001
PAAD	Neutrophil	0.746	< 0.001
PAAD	T cell CD8+	0.715	< 0.001
PAAD	B cell	0.07	0.362
PAAD	T cell CD4+	-0.047	0.543
PCPG	B cell	0.335	< 0.001
PCPG	Macrophage	0.473	< 0.001
PCPG	Myeloid dendritic cell	0.486	< 0.001
PCPG	Neutrophil	0.417	< 0.001
PCPG	T cell CD8+	0.216	0.005
PCPG	T cell CD4+	0.157	0.043
PRAD	Macrophage	0.232	< 0.001
PRAD	Myeloid dendritic cell	0.664	< 0.001
PRAD	Neutrophil	0.653	< 0.001
PRAD	T cell CD4+	0.592	< 0.001
PRAD	T cell CD8+	0.143	0.004
PRAD	B cell	-0.033	0.498
READ	Macrophage	0.468	< 0.001
READ	Myeloid dendritic cell	0.826	< 0.001
READ	Neutrophil	0.724	< 0.001
READ	T cell CD8+	0.447	< 0.001
READ	T cell CD4+	0.319	0.002
READ	B cell	0.072	0.498
SARC	Myeloid dendritic cell	0.511	< 0.001
SARC	Neutrophil	0.407	< 0.001
SARC	T cell CD8+	0.221	0.001
SARC	T cell CD4+	0.167	0.009
SARC	B cell	0.069	0.284
SARC	Macrophage	-0.03	0.636
SKCM	Myeloid dendritic cell	0.475	< 0.001
SKCM	Neutrophil	0.736	< 0.001
SKCM	T cell CD4+	0.189	< 0.001
SKCM	T cell CD8+	0.386	< 0.001
SKCM	Macrophage	0.072	0.127
SKCM	B cell	-0.018	0.706
SKCM-Metastasis	Myeloid dendritic cell	0.495	< 0.001
SKCM-Metastasis	Neutrophil	0.745	< 0.001
SKCM-Metastasis	T cell CD8+	0.359	< 0.001
SKCM-Metastasis	T cell CD4+	0.141	0.008
SKCM-Metastasis	B cell	-0.09	0.093
SKCM-Metastasis	Macrophage	-0.005	0.918
SKCM-Primary	Neutrophil	0.618	< 0.001
SKCM-Primary	T cell CD8+	0.395	< 0.001
SKCM-Primary	Myeloid dendritic cell	0.28	0.004
SKCM-Primary	Macrophage	0.163	0.102
SKCM-Primary	T cell CD4+	0.066	0.509
SKCM-Primary	B cell	0.047	0.638
STAD	B cell	0.218	< 0.001
STAD	Macrophage	0.545	< 0.001
STAD	Myeloid dendritic cell	0.795	< 0.001
STAD	Neutrophil	0.674	< 0.001
STAD	T cell CD8+	0.801	< 0.001
STAD	T cell CD4+	0.167	0.001
TGCT	Macrophage	0.397	< 0.001
TGCT	Myeloid dendritic cell	0.829	< 0.001
TGCT	Neutrophil	0.737	< 0.001
TGCT	T cell CD8+	0.405	< 0.001
TGCT	B cell	-0.158	0.056
TGCT	T cell CD4+	0.103	0.216
THCA	B cell	-0.169	< 0.001
THCA	Myeloid dendritic cell	0.563	< 0.001
THCA	Neutrophil	0.602	< 0.001
THCA	T cell CD4+	0.484	< 0.001
THCA	T cell CD8+	-0.432	< 0.001
THCA	Macrophage	-0.033	0.47
THYM	Macrophage	-0.197	0.035
THYM	T cell CD8+	-0.194	0.038
THYM	Myeloid dendritic cell	-0.162	0.085
THYM	B cell	-0.155	0.097
THYM	Neutrophil	0.156	0.097
THYM	T cell CD4+	-0.033	0.725
UCEC	B cell	0.421	< 0.001
UCEC	Myeloid dendritic cell	0.579	< 0.001
UCEC	Neutrophil	0.538	< 0.001
UCEC	T cell CD4+	0.389	< 0.001
UCEC	Macrophage	0.351	0.001
UCEC	T cell CD8+	0.212	0.047
UCS	Macrophage	0.577	< 0.001
UCS	Myeloid dendritic cell	0.322	0.019
UCS	T cell CD8+	0.257	0.064
UCS	B cell	0.193	0.166
UCS	Neutrophil	0.178	0.203
UCS	T cell CD4+	0.093	0.508
UVM	Macrophage	0.269	0.018
UVM	B cell	-0.233	0.042
UVM	T cell CD8+	0.121	0.295
UVM	T cell CD4+	-0.095	0.409
UVM	Neutrophil	0.091	0.431
UVM	Myeloid dendritic cell	0.072	0.531
